# Supplementary material for: LPTK: a linguistic pattern-aware dependency tree kernel approach for the BioCreative VI CHEMPROT task
Source: Database (Oxford). 2018 Oct 22;2018:bay108. doi: 10.1093/database/bay108 (PMC6196310; doi:10.1093/database/bay108)
Supplement: Supplementary Data [file bay108_supplementary.txt]

Linguistic Pattern-Aware Dependency Tree Kernel (LPTK) Patterns:

This supplementary contains linguistic patterns obtained via separate experiments on abstracts from CDR, CHEMPROT and PPI corpus. Since the relational entities are different for each corpus, we have showcased patterns from each dataset in separate sections structured as:
	- Chemical Induced Disease (CID) Patterns
	- Chemical Protein Relation (CPR) Patterns
	- Protein Protein Interaction (PPI) Patterns

Respective section for each relation type contain top 10 pattern hits for each interaction type (+ve and -ve) from each task. Original pattern dump contain sizeable number of interaction patterns (upto 800 for each corpus). Therefore, to furnish task specificity and convey the readability of the generated patterns, we enlisted a sufficient number for representation purpose.

Representation format for patterns is universal across all datasets with the exception of normalized Entity name. Each pattern is defined in a group of 3 contexts as mentioned below:

pattern(interaction-type/interaction-class):[pattern-id]
RELATION	|POS-TAG pattern for RELATION
ENTITY1	|POS-TAG pattern for ENTITY1
ENTITY2	|POS-TAG pattern for ENTITY2

where
	RELATION - normalized proximal-verb term 
	ENTITY1 - replaced by CHEMICAL or PROTEINAGENT : normalized-term in CID,CPR and PPI respectively
	ENTITY2 - replaced by DISEASE or GENEPRO or PROTEINTARGET : normalized-term in CID,CPR and PPI respectively
	interaction-type/class - represent +ve/-ve or sub-class type for interaction 
				e.g. In CPR interactions are represented by class:9,6,5,4,3 and non-interacting class:-1. In CID and PPI, interaction and non-interaction is 					represented by 1 and -1 respectively.

All the 3/2 contexts in each pattern are used in optimizing feature representation via pruning GRCT (depending upon interaction type i.e. +ve/-ve).

*************************************************************************************

Chemical Induced Disease (CID) Patterns


pattern1:1
RELATION	|VBN TO CHEMICALPRI VBD RELATION
CHEMICAL	|IN DISEASE VBN TO CHEMICALPRI
DISEASE	|NN NNS VBD JJ DISEASEPRI

pattern1:2
RELATION	|RELATION
CHEMICAL	|NN IN CHEMICAL CC CHEMICALPRI
DISEASE	|RELATION NN IN DISEASEPRI

pattern1:3
RELATION	|RELATION
CHEMICAL	|RELATION CHEMICALPRI
DISEASE	|RELATION CHEMICALPRI RB RB DISEASEPRI

pattern1:4
RELATION	|IN CHEMICAL IN CHEMICALPRI RELATION
CHEMICAL	|NN IN CHEMICAL IN CHEMICALPRI
DISEASE	|CHEMICAL IN CHEMICALPRI RELATION DISEASEPRI

pattern1:5
RELATION	|. CD NNS CD RELATION
CHEMICAL	|NN VBD VBN IN CHEMICALPRI
DISEASE	|CD VBD NNP CD DISEASEPRI

pattern1:6
RELATION	|NN NN CHEMICALPRI NNS RELATION
CHEMICAL	|VBN IN NN NN CHEMICALPRI
DISEASE	|CD CC CD IN DISEASEPRI

pattern1:7
RELATION	|RBR JJ JJ NNS RELATION
CHEMICAL	|CC DISEASE . CHEMICAL CHEMICALPRI
DISEASE	|JJ JJ NNS RELATION DISEASEPRI

pattern1:8
RELATION	|IN CHEMICAL IN CHEMICALPRI RELATION
CHEMICAL	|NNS IN CHEMICAL IN CHEMICALPRI
DISEASE	|CHEMICAL IN CHEMICALPRI RELATION DISEASEPRI

pattern1:9
RELATION	|IN DISEASE . PRP RELATION
CHEMICAL	|NN VBD VBN IN CHEMICALPRI
DISEASE	|. PRP RELATION DISEASE DISEASEPRI

pattern1:10
RELATION	|DT RBS RB RELATION
CHEMICAL	|RELATION JJ NNS IN CHEMICALPRI
DISEASE	|DISEASE DISEASE DISEASE CC DISEASEPRI

pattern-1:1
CHEMICAL	|CHEMICALPRI
DISEASE	|IN JJ DISEASE IN DISEASEPRI

pattern-1:2
CHEMICAL	|CHEMICALPRI
DISEASE	|DT JJ NN TO DISEASEPRI

pattern-1:3
CHEMICAL	|CHEMICALPRI
DISEASE	|CHEMICALPRI VBZ DISEASEPRI

pattern-1:4
CHEMICAL	|CHEMICALPRI
DISEASE	|CHEMICALPRI  DISEASEPRI

pattern-1:5
CHEMICAL	|DT JJ NN IN CHEMICALPRI
DISEASE	|NN IN CHEMICAL VBD DISEASEPRI

pattern-1:6
CHEMICAL	|NN IN CHEMICAL CC CHEMICALPRI
DISEASE	|NN IN CHEMICAL VBD DISEASEPRI

pattern-1:7
CHEMICAL	|NN IN CHEMICAL CC CHEMICALPRI
DISEASE	|IN DT NN IN DISEASEPRI

pattern-1:8
CHEMICAL	|DT JJ NN IN CHEMICALPRI
DISEASE	|DT NN IN JJ DISEASEPRI

pattern-1:9
CHEMICAL	|NN IN CHEMICAL CC CHEMICALPRI
DISEASE	|DT NN IN JJ DISEASEPRI

pattern-1:10
CHEMICAL	|DT JJ NN IN CHEMICALPRI
DISEASE	|NNS IN CHEMICAL VBD DISEASEPRI


*************************************************************************************

Chemical Protein Relation (CPR) Patterns


pattern9:1
RELATION	|RELATION GENEPROPRI VBN
CHEMICAL	|CHEMICALPRI RELATION GENEPROPRI
GENEPRO	|GENEPROPRI VBN CHEMICALPRI

pattern9:2
RELATION	|RELATION GENEPROPRI VBG
CHEMICAL	|CHEMICALPRI CD CC
GENEPRO	|GENEPROPRI VBG NNS

pattern9:3
RELATION	|RELATION RB GENEPROPRI
CHEMICAL	|CHEMICALPRI CC JJS
GENEPRO	|GENEPROPRI VBG NN

pattern9:4
RELATION	|RELATION IN CD
CHEMICAL	|CHEMICALPRI NN CD
GENEPRO	|GENEPROPRI NN CD

pattern9:5
RELATION	|RELATION . .
CHEMICAL	|CHEMICALPRI . .
GENEPRO	|GENEPROPRI . NN

pattern9:6
RELATION	|RELATION NN VBZ
CHEMICAL	|CHEMICALPRI RELATION NN
GENEPRO	|GENEPROPRI DT CHEMICALPRI

pattern9:7
RELATION	|RELATION RB TO
CHEMICAL	|CHEMICALPRI WDT VBZ
GENEPRO	|GENEPROPRI TO CHEMICALPRI

pattern9:8
RELATION	|RELATION NNS NN
CHEMICAL	|CHEMICALPRI FW FW
GENEPRO	|GENEPROPRI JJ NN

pattern9:9
RELATION	|RELATION CHEMICALPRI GENEPROPRI
CHEMICAL	|CHEMICALPRI GENEPROPRI VBZ
GENEPRO	|GENEPROPRI GENEPRO VBG

pattern9:10
RELATION	|RELATION . .
CHEMICAL	|CHEMICALPRI . .
GENEPRO	|GENEPROPRI . .

pattern6:1
RELATION	|NN RELATION GENEPROPRI
CHEMICAL	|CHEMICALPRI VBZ
GENEPRO	|RELATION GENEPROPRI NN

pattern6:2
RELATION	|RELATION CC PRP$
CHEMICAL	|CHEMICALPRI VBG NNS
GENEPRO	|GENEPROPRI NNS VBD

pattern6:3
RELATION	|RELATION . .
CHEMICAL	|CHEMICALPRI . .
GENEPRO	|GENEPROPRI . .

pattern6:4
RELATION	|RELATION IN IN
CHEMICAL	|CHEMICALPRI IN GENEPROPRI
GENEPRO	|GENEPROPRI RELATION IN

pattern6:5
RELATION	|RELATION TO DT
CHEMICAL	|CHEMICALPRI JJ NN
GENEPRO	|GENEPROPRI NEGVBD NEGRB

pattern6:6
RELATION	|RELATION . CHEMICAL
CHEMICAL	|CHEMICALPRI . .
GENEPRO	|GENEPROPRI . .

pattern6:7
RELATION	|RELATION RP
CHEMICAL	|CHEMICALPRI VBP JJ
GENEPRO	|GENEPROPRI IN NN

pattern6:8
RELATION	|RELATION JJ NNS
CHEMICAL	|CHEMICALPRI RELATION JJ
GENEPRO	|GENEPROPRI DT NNS

pattern6:9
RELATION	|RELATION JJ NNS
CHEMICAL	|CHEMICALPRI IN NN
GENEPRO	|GENEPROPRI . .

pattern6:10
RELATION	|RELATION IN JJ
CHEMICAL	|CHEMICALPRI VBD JJ
GENEPRO	|GENEPROPRI NNS NN

pattern5:1
RELATION	|RELATION NNS IN
CHEMICAL	|CHEMICALPRI CC IN
GENEPRO	|GENEPROPRI NNS GENEPRO

pattern5:2
RELATION	|RELATION VBZ DT
CHEMICAL	|CHEMICALPRI RB RELATION
GENEPRO	|GENEPROPRI DT CHEMICAL

pattern5:3
RELATION	|RELATION CHEMICALPRI VBN
CHEMICAL	|CHEMICALPRI VBN NN
GENEPRO	|GENEPROPRI NNS CHEMICAL

pattern5:4
RELATION	|RELATION IN NNS
CHEMICAL	|CHEMICALPRI WDT VBP
GENEPRO	|GENEPROPRI VBZ RELATION

pattern5:5
RELATION	|RELATION CHEMICALPRI JJ
CHEMICAL	|CHEMICALPRI JJ NN
GENEPRO	|GENEPROPRI . .

pattern5:6
RELATION	|RELATION DT RB
CHEMICAL	|CHEMICALPRI CHEMICAL NNP
GENEPRO	|GENEPROPRI GENEPRO NN

pattern5:7
RELATION	|RELATION IN CC
CHEMICAL	|CHEMICALPRI NN CC
GENEPRO	|GENEPROPRI CC NN

pattern5:8
RELATION	|RELATION IN GENEPROPRI
CHEMICAL	|CHEMICALPRI VBD TO
GENEPRO	|GENEPROPRI VBN NN

pattern5:9
RELATION	|RELATION RB RB
CHEMICAL	|CHEMICALPRI GENEPRO CC
GENEPRO	|GENEPROPRI VBZ VBN

pattern5:10
RELATION	|RELATION TO VB
CHEMICAL	|CHEMICALPRI VBD RELATION
GENEPRO	|GENEPROPRI IN NNS

pattern4:1
RELATION	|RELATION JJS TO
CHEMICAL	|CHEMICALPRI GENEPROPRI VBZ
GENEPRO	|GENEPROPRI RELATION JJS

pattern4:2
RELATION	|IN RELATION GENEPROPRI
CHEMICAL	|GENEPROPRI CHEMICALPRI CHEMICAL
GENEPRO	|RELATION GENEPROPRI CHEMICALPRI

pattern4:3
RELATION	|RELATION . .
CHEMICAL	|CHEMICALPRI . .
GENEPRO	|GENEPROPRI JJ NNS

pattern4:4
RELATION	|RELATION CD JJR
CHEMICAL	|CHEMICALPRI RELATION CD
GENEPRO	|GENEPROPRI CD RBR

pattern4:5
RELATION	|GENEPROPRI RELATION CHEMICALPRI
CHEMICAL	|RELATION CHEMICALPRI NNS
GENEPRO	|IN GENEPROPRI RELATION

pattern4:6
RELATION	|RELATION VBN RB
CHEMICAL	|CHEMICALPRI PRP RELATION
GENEPRO	|GENEPROPRI VBZ DT

pattern4:7
RELATION	|RELATION CHEMICALPRI
CHEMICAL	|RELATION CHEMICALPRI IN
GENEPRO	|NN GENEPROPRI GENEPRO

pattern4:8
RELATION	|RELATION NN CHEMICAL
CHEMICAL	|CHEMICALPRI NN DT
GENEPRO	|GENEPROPRI CHEMICAL CC

pattern4:9
RELATION	|RELATION RB GENEPROPRI
CHEMICAL	|CHEMICALPRI RB RB
GENEPRO	|GENEPROPRI VBN NNS

pattern4:10
RELATION	|RELATION . .
CHEMICAL	|CHEMICALPRI . .
GENEPRO	|GENEPROPRI . .

pattern3:1
RELATION	|RELATION CD SYM
CHEMICAL	|CHEMICALPRI VBD RELATION
GENEPRO	|GENEPROPRI NN TO

pattern3:2
RELATION	|RELATION CD JJR
CHEMICAL	|CHEMICALPRI RELATION CD
GENEPRO	|GENEPROPRI . .

pattern3:3
RELATION	|RELATION GENEPROPRI VBG
CHEMICAL	|CHEMICALPRI CHEMICAL NN
GENEPRO	|GENEPROPRI VBG TO

pattern3:4
RELATION	|RELATION GENEPROPRI GENEPRO
CHEMICAL	|CHEMICALPRI NEGVBD NEGDT
GENEPRO	|GENEPROPRI GENEPRO RB

pattern3:5
RELATION	|RELATION IN GENEPRO
CHEMICAL	|CHEMICALPRI NNS VBD
GENEPRO	|GENEPROPRI NNS VBD

pattern3:6
RELATION	|GENEPROPRI RELATION NN
CHEMICAL	|NN CHEMICALPRI CC
GENEPRO	|CHEMICAL GENEPROPRI RELATION

pattern3:7
RELATION	|RELATION TO CHEMICAL
CHEMICAL	|CHEMICALPRI CC VBD
GENEPRO	|GENEPROPRI TO DT

pattern3:8
RELATION	|RELATION JJ TO
CHEMICAL	|CHEMICALPRI JJ TO
GENEPRO	|GENEPROPRI VBN IN

pattern3:9
RELATION	|RELATION GENEPROPRI JJ
CHEMICAL	|CHEMICALPRI NNS DT
GENEPRO	|GENEPROPRI JJ TO

pattern3:10
RELATION	|RELATION TO VB
CHEMICAL	|CHEMICALPRI VBD RB
GENEPRO	|GENEPROPRI CC VB

pattern-1:1
CHEMICAL	|CHEMICALPRI GENEPROPRI
GENEPRO	|CHEMICALPRI GENEPROPRI VBD

pattern-1:2
CHEMICAL	|DT CHEMICALPRI GENEPROPRI
GENEPRO	|CHEMICALPRI GENEPROPRI CHEMICAL

pattern-1:3
CHEMICAL	|CHEMICALPRI CC NEGRB
GENEPRO	|GENEPROPRI NN NEGVBD

pattern-1:4
CHEMICAL	|GENEPRO CHEMICALPRI GENEPROPRI
GENEPRO	|CHEMICALPRI GENEPROPRI GENEPRO

pattern-1:5
CHEMICAL	|GENEPROPRI CHEMICALPRI CD
GENEPRO	|NN GENEPROPRI CHEMICALPRI

pattern-1:6
CHEMICAL	|DT CHEMICALPRI GENEPRO
GENEPRO	|GENEPROPRI NNS

pattern-1:7
CHEMICAL	|CHEMICALPRI NEGNEGVBZ
GENEPRO	|IN GENEPROPRI JJ

pattern-1:8
CHEMICAL	|CHEMICALPRI . NEGRB
GENEPRO	|GENEPROPRI CC .

pattern-1:9
CHEMICAL	|GENEPROPRI CHEMICALPRI JJ
GENEPRO	|JJ GENEPROPRI CHEMICALPRI

pattern-1:10
CHEMICAL	|CHEMICALPRI WDT
GENEPRO	|DT GENEPROPRI VBD


*************************************************************************************

Protein Protein Interaction (PPI) Patterns

pattern1:1
RELATION	|IN RELATION PROTEINAGENTPRI
PROTEINAGENT	|RELATION PROTEINAGENTPRI PROTEINTARGETPRI
PROTEINTARGET	|PROTEINAGENTPRI PROTEINTARGETPRI JJ

pattern1:2
RELATION	|PROTEIN RELATION PROTEINTARGETPRI
PROTEINAGENT	|PROTEINAGENTPRI PROTEIN
PROTEINTARGET	|RELATION PROTEINTARGETPRI DT

pattern1:3
RELATION	|PROTEINAGENTPRI RELATION PROTEINTARGETPRI
PROTEINAGENT	|PROTEINAGENTPRI RELATION
PROTEINTARGET	|RELATION PROTEINTARGETPRI JJ

pattern1:4
RELATION	|RELATION JJR PROTEIN
PROTEINAGENT	|PROTEINAGENTPRI RELATION JJR
PROTEINTARGET	|PROTEINTARGETPRI IN VBZ

pattern1:5
RELATION	|RELATION JJR NN
PROTEINAGENT	|PROTEINAGENTPRI RELATION JJR
PROTEINTARGET	|PROTEINTARGETPRI IN VBD

pattern1:6
RELATION	|PROTEINTARGETPRI RELATION NN
PROTEINAGENT	|PROTEINAGENTPRI PROTEIN
PROTEINTARGET	|DT PROTEINTARGETPRI RELATION

pattern1:7
RELATION	|PROTEINAGENTPRI RELATION PROTEINTARGETPRI
PROTEINAGENT	|PROTEINAGENTPRI RELATION
PROTEINTARGET	|RELATION PROTEINTARGETPRI TO

pattern1:8
RELATION	|RELATION NN MD
PROTEINAGENT	|PROTEINAGENTPRI WDT IN
PROTEINTARGET	|PROTEINTARGETPRI NNS TO

pattern1:9
RELATION	|NN RELATION PROTEINTARGETPRI
PROTEINAGENT	|PROTEINAGENTPRI CD
PROTEINTARGET	|RELATION PROTEINTARGETPRI CC

pattern1:10
RELATION	|RELATION PRP TO
PROTEINAGENT	|PROTEINAGENTPRI TO JJ
PROTEINTARGET	|PROTEINTARGETPRI RELATION PRP

pattern-1:1
PROTEINAGENT	|PROTEINAGENTPRI CD SYM
PROTEINTARGET	|PROTEINTARGETPRI CD SYM

pattern-1:2
PROTEINAGENT	|PROTEINAGENTPRI VBD
PROTEINTARGET	|VBD PROTEINTARGETPRI VBN

pattern-1:3
PROTEINAGENT	|PROTEINAGENTPRI VBD JJR
PROTEINTARGET	|PROTEINTARGETPRI IN VBD

pattern-1:4
PROTEINAGENT	|PROTEINAGENTPRI VBD
PROTEINTARGET	|IN PROTEINTARGETPRI CD

pattern-1:5
PROTEINAGENT	|PROTEINAGENTPRI PROTEINTARGETPRI .
PROTEINTARGET	|PROTEINTARGETPRI . .

pattern-1:6
PROTEINAGENT	|PROTEINAGENTPRI WP$ NN
PROTEINTARGET	|PROTEINTARGETPRI RB NN

pattern-1:7
PROTEINAGENT	|PROTEINAGENTPRI VBD RBS
PROTEINTARGET	|PROTEINTARGETPRI JJ JJ

pattern-1:8
PROTEINAGENT	|PROTEINAGENTPRI NN
PROTEINTARGET	|DT PROTEINTARGETPRI WDT

pattern-1:9
PROTEINAGENT	|PROTEINAGENTPRI WDT
PROTEINTARGET	|NN PROTEINTARGETPRI CC

pattern-1:10
PROTEINAGENT	|PROTEINAGENTPRI VBD
PROTEINTARGET	|CD PROTEINTARGETPRI IN
